# Supplementary material for: ﻿A new species of Schlegelia (Schlegeliaceae) from wet montane forest of Colombia and a key for the species of the genus
Source: PhytoKeys. 2023 Aug 11;230:257–69. doi: 10.3897/phytokeys.230.107398 (PMC10439459; doi:10.3897/phytokeys.230.107398)
Supplement: XML Treatment for Schlegelia longirachis [file phytokeys.230.107398-treatment1.xml]

<!DOCTYPE tp:taxon-treatment
  PUBLIC "-//TaxonX//DTD Taxonomic Treatment Publishing DTD v0 20100105//EN" "tax-treatment-NSO.dtd">
<tp:taxon-treatment xmlns:tp="http://www.plazi.org/taxpub"><tp:treatment-meta><kwd-group><label>Taxon classification</label><kwd>
              <named-content content-type="kingdom">Plantae</named-content>
            </kwd><kwd>
              <named-content content-type="order">Lamiales</named-content>
            </kwd><kwd>
              <named-content content-type="family">Schlegeliaceae</named-content>
            </kwd></kwd-group><mixed-citation publication-type="journal"><person-group><name><surname>Aymard Corredor</surname><given-names>Gerardo A.</given-names></name><name><surname>Jaramillo</surname><given-names>M. Alejandra</given-names></name></person-group><article-title>﻿A new species of <italic><tp:taxon-name><tp:taxon-name-part taxon-name-part-type="genus" reg="Schlegelia">Schlegelia</tp:taxon-name-part></tp:taxon-name></italic> (<tp:taxon-name><tp:taxon-name-part taxon-name-part-type="family">Schlegeliaceae</tp:taxon-name-part></tp:taxon-name>) from wet montane forest of Colombia and a key for the species of the genus</article-title><source>PhytoKeys</source><day>11</day><month>08</month><year>2023</year><volume>230</volume><fpage>257</fpage><lpage>269</lpage><pub-id pub-id-type="doi">10.3897/phytokeys.230.107398</pub-id></mixed-citation></tp:treatment-meta><tp:nomenclature><label>﻿</label><tp:taxon-name>
            <object-id xmlns:xlink="http://www.w3.org/1999/xlink" content-type="arpha" xlink:type="simple">5EF45051-5A07-5B83-9FF2-E9882BBE016E</object-id>
            <tp:taxon-name-part taxon-name-part-type="genus" reg="Schlegelia">Schlegelia</tp:taxon-name-part>
            <tp:taxon-name-part taxon-name-part-type="species" reg="longirachis">longirachis</tp:taxon-name-part>
            <object-id xmlns:xlink="http://www.w3.org/1999/xlink" content-type="ipni" xlink:type="simple">urn:lsid:ipni.org:names:77325154-1</object-id>
          </tp:taxon-name><tp:taxon-authority>Aymard &amp; M.A.Jaram.</tp:taxon-authority><tp:taxon-status xmlns:xlink="http://www.w3.org/1999/xlink" xlink:type="simple">sp. nov.</tp:taxon-status></tp:nomenclature><tp:treatment-sec sec-type="material" id="SECID0EPLAE"><title>Type.</title><p>Colombia. Boyacá. Municipio Otanche. Serranía de Las Quinchas, sector la Y, Finca Lote Terreno, <named-content xmlns:xlink="http://www.w3.org/1999/xlink" content-type="dwc:verbatimCoordinates" xlink:type="simple"><named-content content-type="geo-json" specific-use="{&#34;type&#34;:&#34;Point&#34;,&#34;coordinates&#34;:[-74.327083,5.695167]}" id="NCID0EYLAE" xlink:type="simple">5°41'42.6"N, 74°19'37.5"W</named-content></named-content>, 1200 m, 26 Oct 2022 (fl, fr). <italic>M. Alejandra Jaramillo</italic>, <italic>Andrés F. Majin-Ladino</italic>, <italic>Lucindo Galvis &amp; estudiantes de Taxonomía vegetal 2022-1.</italic> (Holotype: <named-content xmlns:xlink="http://www.w3.org/1999/xlink" content-type="dwc:institutional_code" xlink:title="Herbario de la Universidad Nacional de Colombia" xlink:href="http://grbio.org/institution/universidad-nacional-de-colombia" xlink:type="simple">COL</named-content>!; Isotypes: <abbrev xmlns:xlink="http://www.w3.org/1999/xlink" xlink:title="Herbario de la Universidad Militar Nueva Granada" id="ABBRID0EHMAE" xlink:type="simple">UMNG-H</abbrev>!, HUA!). Figs <xref ref-type="fig" rid="F1">1</xref>, <xref ref-type="fig" rid="F2">2</xref>.</p><p><italic><tp:taxon-name><tp:taxon-name-part taxon-name-part-type="genus" reg="Schlegelia">Schlegelia</tp:taxon-name-part><tp:taxon-name-part taxon-name-part-type="species" reg="longirachis">longirachis</tp:taxon-name-part></tp:taxon-name></italic> resembles <italic><tp:taxon-name><tp:taxon-name-part taxon-name-part-type="genus" reg="Schlegelia">S.</tp:taxon-name-part><tp:taxon-name-part taxon-name-part-type="species" reg="monachinoi">monachinoi</tp:taxon-name-part></tp:taxon-name></italic>, but can be differentiated from this species by the longer internodes, 4–8cm long in <italic><tp:taxon-name><tp:taxon-name-part taxon-name-part-type="genus" reg="Schlegelia">S.</tp:taxon-name-part><tp:taxon-name-part taxon-name-part-type="species" reg="longirachis">longirachis</tp:taxon-name-part></tp:taxon-name></italic>, vs. 1.5–4.5cm in <italic><tp:taxon-name><tp:taxon-name-part taxon-name-part-type="genus" reg="Schlegelia">S.</tp:taxon-name-part><tp:taxon-name-part taxon-name-part-type="species" reg="monachinoi">monachinoi</tp:taxon-name-part></tp:taxon-name></italic>. The leaf blades densely black punctuated on the adaxial surface, vs. sparsely punctuated towards the base of the blade on both surfaces in <italic><tp:taxon-name><tp:taxon-name-part taxon-name-part-type="genus" reg="Schlegelia">S.</tp:taxon-name-part><tp:taxon-name-part taxon-name-part-type="species" reg="monachinoi">monachinoi</tp:taxon-name-part></tp:taxon-name></italic>. The inflorescences are longer 4–18 cm long in <italic><tp:taxon-name><tp:taxon-name-part taxon-name-part-type="genus" reg="Schlegelia">S.</tp:taxon-name-part><tp:taxon-name-part taxon-name-part-type="species" reg="longirachis">longirachis</tp:taxon-name-part></tp:taxon-name></italic>, vs. 3–11 cm in <italic><tp:taxon-name><tp:taxon-name-part taxon-name-part-type="genus" reg="Schlegelia">S.</tp:taxon-name-part><tp:taxon-name-part taxon-name-part-type="species" reg="monachinoi">monachinoi</tp:taxon-name-part></tp:taxon-name></italic>. Bracts are oblong vs. lanceolate-triangular in <italic><tp:taxon-name><tp:taxon-name-part taxon-name-part-type="genus" reg="Schlegelia">S.</tp:taxon-name-part><tp:taxon-name-part taxon-name-part-type="species" reg="monachinoi">monachinoi</tp:taxon-name-part></tp:taxon-name></italic>.</p></tp:treatment-sec><tp:treatment-sec sec-type="description" id="SECID0ENPAE"><title>Description.</title><p><bold><italic>Root-climbing liana</italic></bold> internodes 4–8 cm long, ca. 3cm in diameter, pale brown when dry, branches sparsely lenticelate. <bold><italic>Leaves</italic></bold> simple, opposite; petioles 12–20 mm long, glabrous; leaf blade lanceolate, lanceolate-elliptic, rarely oblanceolate, 4–22 × (3.2) 4.5–9 cm; coriaceous, densely black punctuated on the adaxial surface (Fig. <xref ref-type="fig" rid="F1">1C</xref>), glabrescent or with simple trichomes located near base and in the midrib on the abaxial surface (Fig. <xref ref-type="fig" rid="F1">1B</xref>), base obtuse-rounded or cuneate, apex rounded or acute, margins entire, black-brown upon drying; venation brochidodromous, midrib prominent on the abaxial surface, 6–7 pairs of secondary veins, the tertiary veins conspicuously reticulate on the abaxial surface. <bold><italic>Inflorescence</italic></bold> axillary, narrowly thyrsic with dichasial partial inflorescences; rachis puberulous to sparsely adpressed pubescent (5–12 cm long in flower, 12–18 cm long in fruit); flowers 14–20, produced in long-peduncled, 2–3-flowered dichasia along the rachis, each flower subtended by a bract and 2 bracteoles (Fig. <xref ref-type="fig" rid="F1">1D</xref>), bracts 2–3 mm long, oblong, glabrous, ciliate at the margins; bracteoles ca. 1 mm long, triangular, ciliate at the margins; pedicels 3.5–4.5 mm in flower, 7.5–8.5 in fruit, adpressed pilose. <bold><italic>Calyx</italic></bold> cupular ca. 6 × 5 mm, bilabiate fused, 4-lobed, lobes oblong, 2–2.5 (3.2) mm long, apex rounded-acute, white, sparsely puberulent and with white disk-shape glands on the outer surface (visible in dry collections), glabrous and reticulate veined inside. <bold><italic>Corolla</italic></bold> campanulate-hypocrateriform with 5 reflexed lobes, white, deep pink at the throat (Fig. <xref ref-type="fig" rid="F2">2B</xref>); tube 7–8 mm long, ca. 4 mm wide in the mouth; lobes 3–4 × 3 mm, glabrous inside, minutely puberulous outside. <bold><italic>Stamens</italic></bold> didynamous (Fig. <xref ref-type="fig" rid="F1">1H</xref>), subexserted, filament 3–4 mm long, pilose at the base, inserted at ca. 4 mm from base of corolla; anthers ca. 1.5 mm long, oblong, glabrous; staminode absent. <bold><italic>Pistil</italic></bold> with conical ovary, ca. 1.5 × 1.5 mm, glabrous; nectariferous disk fused and not clearly differentiated from the ovary base. <bold><italic>Fruit</italic></bold> a berry, 6.6–8 mm in diam., spherical, drying black, glabrous with conspicuous papillae, covered to the middle by a persistent calyx (Fig. <xref ref-type="fig" rid="F1">1I</xref>, <xref ref-type="fig" rid="F2">2B</xref>). <bold>Seeds</bold> not seen.</p><fig id="F1" position="float" orientation="portrait"><object-id xmlns:xlink="http://www.w3.org/1999/xlink" content-type="doi" xlink:type="simple">10.3897/phytokeys.230.107398.figure1</object-id><object-id xmlns:xlink="http://www.w3.org/1999/xlink" content-type="arpha" xlink:type="simple">0B2F0FED-2B3C-559A-B4CF-D9CD64CB1A55</object-id><label>Figure 1.</label><caption><p><italic><tp:taxon-name><tp:taxon-name-part taxon-name-part-type="genus" reg="Schlegelia">Schlegelia</tp:taxon-name-part><tp:taxon-name-part taxon-name-part-type="species" reg="longirachis">longirachis</tp:taxon-name-part></tp:taxon-name></italic><bold>A</bold> a flowering branch <bold>B</bold> detail of the leaf abaxial surface <bold>C</bold> detail of the leaf adaxial surface showing the black punctations <bold>D</bold> inflorescence showing the bract and bracteoles <bold>E</bold> bract <bold>F</bold> calyx extended <bold>G</bold> corolla and adnate stamens extended <bold>H</bold> detail of a stamen <bold>I</bold> fruits. Illustration by Paola Piñeros.</p></caption><graphic xmlns:xlink="http://www.w3.org/1999/xlink" xlink:href="phytokeys-230-257_article-107398__-g001.jpg" position="float" orientation="portrait" xlink:type="simple" id="oo_891373.jpg"><uri content-type="original_file" xlink:type="simple">https://binary.pensoft.net/fig/891373</uri></graphic></fig><fig id="F2" position="float" orientation="portrait"><object-id xmlns:xlink="http://www.w3.org/1999/xlink" content-type="doi" xlink:type="simple">10.3897/phytokeys.230.107398.figure2</object-id><object-id xmlns:xlink="http://www.w3.org/1999/xlink" content-type="arpha" xlink:type="simple">3C748767-CB52-5ECC-9D14-FD7419EDE9B0</object-id><label>Figure 2.</label><caption><p><italic><tp:taxon-name><tp:taxon-name-part taxon-name-part-type="genus" reg="Schlegelia">Schlegelia</tp:taxon-name-part><tp:taxon-name-part taxon-name-part-type="species" reg="longirachis">longirachis</tp:taxon-name-part></tp:taxon-name></italic><bold>A</bold> a flowering branch <bold>B</bold> detail of the inflorescence. Photos by Andrés Majín.</p></caption><graphic xmlns:xlink="http://www.w3.org/1999/xlink" xlink:href="phytokeys-230-257_article-107398__-g002.jpg" position="float" orientation="portrait" xlink:type="simple" id="oo_891374.jpg"><uri content-type="original_file" xlink:type="simple">https://binary.pensoft.net/fig/891374</uri></graphic></fig></tp:treatment-sec><tp:treatment-sec sec-type="phenology" id="SECID0ERTAE"><title>Phenology.</title><p>Collected in flower in March, and in flower and fruit in October.</p></tp:treatment-sec><tp:treatment-sec sec-type="etymology" id="SECID0EWTAE"><title>Etymology.</title><p>The specific epithet refers to the long rachis of the inflorescences that is present in this new species. The long rachis of <italic><tp:taxon-name><tp:taxon-name-part taxon-name-part-type="genus" reg="Schlegelia">S.</tp:taxon-name-part><tp:taxon-name-part taxon-name-part-type="species" reg="longirachis">longirachis</tp:taxon-name-part></tp:taxon-name></italic> displays the flowers away from the foliage, a characteristic that may have some bearing on the pollination strategy of the species.</p></tp:treatment-sec><tp:treatment-sec sec-type="distribution" id="SECID0EHUAE"><title>Distribution and habitat.</title><p>The species is known to occur in montane forest remnants between 1200 and 1900 m. In the type locality, <italic><tp:taxon-name><tp:taxon-name-part taxon-name-part-type="genus" reg="Schlegelia">S.</tp:taxon-name-part><tp:taxon-name-part taxon-name-part-type="species" reg="longirachis">longirachis</tp:taxon-name-part></tp:taxon-name></italic> grows in forest consisting of medium to tall trees.</p></tp:treatment-sec><tp:treatment-sec sec-type="conservation status" id="SECID0EYUAE"><title>Conservation status.</title><p>This species is known only from the type and two additional localities; however, it is reported here as a very rare species. It should be regarded as Endangered (EN) due to the low number of known localities, its estimated Area of Occupancy (<abbrev xmlns:xlink="http://www.w3.org/1999/xlink" xlink:title="area of occupancy" id="ABBRID0E5UAE" xlink:type="simple">AOO</abbrev>) of 12,000 km<sup>2</sup>, and its estimated Extent of Occurrence (<abbrev xmlns:xlink="http://www.w3.org/1999/xlink" xlink:title="extent of occurrence" id="ABBRID0EEVAE" xlink:type="simple">EOO</abbrev>) of 755,768 km<sup>2</sup> (<xref ref-type="bibr" rid="B20">IUCN Standards and Petitions Committee 2022</xref>). Additionally, the conservation of these forests is at risk due the continuous deforestation and degradation of the “Serranía de Las Quinchas” and their surrounding areas on middle Magdalena river, and the Virolín Region (<xref ref-type="bibr" rid="B10">Galindo-T. et al. 2003</xref>) especially in the years during the pre- and post-conflict period (peace agreement was signed in 2017). The expansion of deforestation, degradation and water pollution continues (<xref ref-type="bibr" rid="B30">Salgado et al. 2022</xref>), with significantly greater agricultural use, pasture, selective logging, illicit crops and mining (<xref ref-type="bibr" rid="B27">Restrepo et al. 2021</xref>). Although conservation status assessments can be made for species with such small numbers of collections (<xref ref-type="bibr" rid="B29">Rivers et al. 2011</xref>), it may be difficult to assess whether the appearance of rarity in a species is due to the lack of, or outdated, data, or to its actual rarity (<xref ref-type="bibr" rid="B34">Verspagen and Erkens 2022</xref>). Fortunately, the area where <italic><tp:taxon-name><tp:taxon-name-part taxon-name-part-type="genus" reg="Schlegelia">S.</tp:taxon-name-part><tp:taxon-name-part taxon-name-part-type="species" reg="longirachis">longirachis</tp:taxon-name-part></tp:taxon-name></italic> occurs is protected as part of the Regional Natural Park Serranía de las Quinchas (<xref ref-type="bibr" rid="B32">Stiles and Bohórquez 2000</xref>; <xref ref-type="bibr" rid="B4">Bohorquez-Osorio et al. 2020</xref>) and Fauna and Flora Santuary Guanentá-Alto Rio Fonce (<xref ref-type="bibr" rid="B10">Galindo-T. et al. 2003</xref>).</p></tp:treatment-sec><tp:treatment-sec sec-type="Additional specimens" id="SECID0EZWAE"><title>Additional specimens.</title><p>Colombia. Santander. Municipio de Charalá. Corregimiento de Virolín. Vereda El Reloj, Camino a Olival, aprox. <named-content xmlns:xlink="http://www.w3.org/1999/xlink" content-type="dwc:verbatimCoordinates" xlink:type="simple"><named-content content-type="geo-json" specific-use="{&#34;type&#34;:&#34;Point&#34;,&#34;coordinates&#34;:[-73.333333,6.133333]}" id="NCID0ECXAE" xlink:type="simple">6°08'N, 73°20'W</named-content></named-content>, 1680–1700 m, 03 Mar 1981, <italic>S. Díaz Piedrahita 2273</italic> (<named-content xmlns:xlink="http://www.w3.org/1999/xlink" content-type="dwc:institutional_code" xlink:title="Herbario de la Universidad Nacional de Colombia" xlink:href="http://grbio.org/institution/universidad-nacional-de-colombia" xlink:type="simple">COL</named-content>); Municipio de Charalá, Virolín, Vereda Palmar, <named-content xmlns:xlink="http://www.w3.org/1999/xlink" content-type="dwc:verbatimCoordinates" xlink:type="simple"><named-content content-type="geo-json" specific-use="{&#34;type&#34;:&#34;Point&#34;,&#34;coordinates&#34;:[-73.214000,6.062444]}" id="NCID0EQXAE" xlink:type="simple">6°03'44.8"N, 73°12'50.4"W</named-content></named-content>, 1894 m, 06 Oct 2009, <italic>M. Blanco et al. 53</italic> (<named-content xmlns:xlink="http://www.w3.org/1999/xlink" content-type="dwc:institutional_code" xlink:title="Herbario de la Universidad Nacional de Colombia" xlink:href="http://grbio.org/institution/universidad-nacional-de-colombia" xlink:type="simple">COL</named-content>).</p></tp:treatment-sec><tp:treatment-sec sec-type="notes" id="SECID0E2XAE"><title>Notes.</title><p>The species described here is morphologically similar to three taxa <italic><tp:taxon-name><tp:taxon-name-part taxon-name-part-type="genus" reg="Schlegelia">S.</tp:taxon-name-part><tp:taxon-name-part taxon-name-part-type="species" reg="fuscata">fuscata</tp:taxon-name-part></tp:taxon-name></italic> A. H. Gentry <italic><tp:taxon-name><tp:taxon-name-part taxon-name-part-type="genus" reg="Schlegelia">S.</tp:taxon-name-part><tp:taxon-name-part taxon-name-part-type="species" reg="monachinoi">monachinoi</tp:taxon-name-part></tp:taxon-name></italic> Moldenke and <italic><tp:taxon-name><tp:taxon-name-part taxon-name-part-type="genus" reg="Schlegelia">S.</tp:taxon-name-part><tp:taxon-name-part taxon-name-part-type="species" reg="parviflora">parviflora</tp:taxon-name-part></tp:taxon-name></italic> as characterized in Table <xref ref-type="table" rid="T1">1</xref>. However, it is most similar to <italic><tp:taxon-name><tp:taxon-name-part taxon-name-part-type="genus" reg="Schlegelia">S.</tp:taxon-name-part><tp:taxon-name-part taxon-name-part-type="species" reg="monachinoi">monachinoi</tp:taxon-name-part></tp:taxon-name></italic> from the Andean wet forests in Colombia, Ecuador and Venezuela (<xref ref-type="bibr" rid="B12">Gentry 1977</xref>, <xref ref-type="bibr" rid="B14">1982a</xref>, <xref ref-type="bibr" rid="B18">2009</xref>). Both species have elongate, narrow axillary thyrses, the corolla and lobes lilac inside and fruit 0.5–2.5 cm in diam. <italic><tp:taxon-name><tp:taxon-name-part taxon-name-part-type="genus" reg="Schlegelia">S.</tp:taxon-name-part><tp:taxon-name-part taxon-name-part-type="species" reg="longirachis">longirachis</tp:taxon-name-part></tp:taxon-name></italic> differs from <italic><tp:taxon-name><tp:taxon-name-part taxon-name-part-type="genus" reg="Schlegelia">S.</tp:taxon-name-part><tp:taxon-name-part taxon-name-part-type="species" reg="monachinoi">monachinoi</tp:taxon-name-part></tp:taxon-name></italic> in the characters presented in diagnosis. The new species can be distinguished with the key to the species presented below.</p><table-wrap id="T1" position="float" orientation="portrait"><label>Table 1.</label><caption><p>Comparison of diagnostic morphological characters of <italic><tp:taxon-name><tp:taxon-name-part taxon-name-part-type="genus" reg="Schlegelia">Schlegelia</tp:taxon-name-part><tp:taxon-name-part taxon-name-part-type="species" reg="longirachis">longirachis</tp:taxon-name-part></tp:taxon-name></italic>, with morphologically similar species. <sup>1</sup>In the <italic><tp:taxon-name><tp:taxon-name-part taxon-name-part-type="genus" reg="Schlegelia">S.</tp:taxon-name-part><tp:taxon-name-part taxon-name-part-type="species" reg="monachinoi">monachinoi</tp:taxon-name-part></tp:taxon-name></italic> description, H. Moldenke mentioned that the bract is lanceolate, 2–5 mm long (<xref ref-type="bibr" rid="B23">Moldenke 1949</xref>). However, <xref ref-type="bibr" rid="B18">Gentry (2009)</xref> quoted that the bract is triangular, 1–2 mm long. Our examination of the type material deposited in <named-content xmlns:xlink="http://www.w3.org/1999/xlink" content-type="dwc:institutional_code" xlink:title="Herbario de la Universidad Nacional de Colombia" xlink:href="http://grbio.org/institution/universidad-nacional-de-colombia" xlink:type="simple">COL</named-content> confirmed the Gentry´s observation.</p></caption><table id="TID0ENKBG" rules="all"><tbody><tr><th rowspan="1" colspan="1">Character</th><th rowspan="1" colspan="1">
                    <italic>
                      <tp:taxon-name><tp:taxon-name-part taxon-name-part-type="genus" reg="Schlegelia">S.</tp:taxon-name-part><tp:taxon-name-part taxon-name-part-type="species" reg="longirachis">longirachis</tp:taxon-name-part></tp:taxon-name>
                    </italic>
                  </th><th rowspan="1" colspan="1">
                    <italic>
                      <tp:taxon-name><tp:taxon-name-part taxon-name-part-type="genus" reg="Schlegelia">S.</tp:taxon-name-part><tp:taxon-name-part taxon-name-part-type="species" reg="fuscata">fuscata</tp:taxon-name-part></tp:taxon-name>
                    </italic>
                  </th><th rowspan="1" colspan="1">
                    <italic>
                      <tp:taxon-name><tp:taxon-name-part taxon-name-part-type="genus" reg="Schlegelia">S.</tp:taxon-name-part><tp:taxon-name-part taxon-name-part-type="species" reg="monachinoi">monachinoi</tp:taxon-name-part></tp:taxon-name>
                    </italic>
                  </th><th rowspan="1" colspan="1">
                    <italic>
                      <tp:taxon-name><tp:taxon-name-part taxon-name-part-type="genus" reg="Schlegelia">S.</tp:taxon-name-part><tp:taxon-name-part taxon-name-part-type="species" reg="parviflora">parviflora</tp:taxon-name-part></tp:taxon-name>
                    </italic>
                  </th></tr><tr><td rowspan="1" colspan="1">Leaves</td><td rowspan="1" colspan="1">3–9 cm wide, lanceolate, lanceolate-elliptic, rarely oblanceolate, coriaceous, with simples trichomes on the abaxial surface, black-brown when dry, base obtuse-rounded or cuneate</td><td rowspan="1" colspan="1">5–12 cm wide, widely-elliptic to elliptic, oblanceolate, rigid-coriaceous, with lepidote trichomes and disk-shape glands located near base of midrib on the abaxial surface, brown when dry, base truncate or widely-cuneate</td><td rowspan="1" colspan="1">5–11 cm wide, elliptic, oblanceolate, rarely narrowly ovate, rigid-coriaceous, with lepidote trichomes and disk-shape glands located near base of midrib on the abaxial surface, yellowish when dry, base acute</td><td rowspan="1" colspan="1">4.5–15 cm wide, obovate or elliptic-obovate, coriaceous, glabrescent or with lepidote trichomes and disk-shape glands located near base of midrib on the abaxial surface, olive green or brown when dry, base cuneate</td></tr><tr><td rowspan="1" colspan="1">Inflorescences</td><td rowspan="1" colspan="1">4–18 cm long, elongate, racemose to narrowly paniculate, puberulent or glabrous</td><td rowspan="1" colspan="1">1–(4)–5 cm long, shorter, racemose or narrowly subpaniculate, inconspicuous puberulent</td><td rowspan="1" colspan="1">4–15 cm long, elongate, racemose to narrowly paniculate, densely hirsute-puberulent (with lax trichomes)</td><td rowspan="1" colspan="1">2–5 cm long, shorter, contracted panicle, almost often fasciculate, glabrous to inconspicuous puberulent</td></tr><tr><td rowspan="1" colspan="1">Bract</td><td rowspan="1" colspan="1">2–3 mm long, oblong, sparsely puberulent outside, ciliate at the margins</td><td rowspan="1" colspan="1">2–5 mm long, lanceolate, glabrous on both sides, ciliate at the margins</td><td rowspan="1" colspan="1">1–2 mm long, triangular<bold><sup>1</sup></bold>, densely puberulous on both sides, short-puberulous along the margins</td><td rowspan="1" colspan="1">1–2 mm long, subulate, short-puberulous at least along the margins</td></tr><tr><td rowspan="1" colspan="1">Calyx</td><td rowspan="1" colspan="1">ca. 6 × ca. 5 mm, basally fused, 3–4-lobes, sparsely puberulent outside, brown when dried</td><td rowspan="1" colspan="1">6–7 × 5–6 mm, 3–5-lobed, inconspicuous lepidote, puberulent at the apex outside, black when dried</td><td rowspan="1" colspan="1">4–6 × 3--5 mm, 2–3-lobed, inconspicuous lepidote or subpuberulous at least in the base, yellowish-brown when dried</td><td rowspan="1" colspan="1">4–6 × 3–5 mm, 2–3-lobed, glabrescent or inconspicuous lepidote or subpuberulous at least in the base, brown when dried</td></tr><tr><td rowspan="1" colspan="1">Corolla</td><td rowspan="1" colspan="1">7–8 mm long, 4 mm wide in the mouth, campanulate-hypocrateriform, lilac inside, lobes 3–4 mm long, minutely (not-glandular) puberulous outside</td><td rowspan="1" colspan="1">10–11 mm long, 4 mm wide in the mount, tubular, lilac inside, lobes 3–4 mm long, glandular-lepidote to glandular puberulous inside</td><td rowspan="1" colspan="1">10–12 mm long, 5 cm wide in the mount, tubular, lilac inside, lobes ca. 5 mm long, glandular-lepidote to glandular puberulous inside</td><td rowspan="1" colspan="1">10–12 mm long, 5 cm wide in the mount, tubular, yellow inside, lobes 4–6 mm long, glandular-lepidote to glandular puberulous inside</td></tr><tr><td rowspan="1" colspan="1">Staminode</td><td rowspan="1" colspan="1">Absent</td><td rowspan="1" colspan="1">Present</td><td rowspan="1" colspan="1">Present</td><td rowspan="1" colspan="1">Present</td></tr></tbody></table><table-wrap-foot><fn><p><sup>1</sup>In the <italic><tp:taxon-name><tp:taxon-name-part taxon-name-part-type="genus" reg="Schlegelia">S.</tp:taxon-name-part><tp:taxon-name-part taxon-name-part-type="species" reg="monachinoi">monachinoi</tp:taxon-name-part></tp:taxon-name></italic> description, H. Moldenke mentioned that the bract is lanceolate, 2–5 mm long (<xref ref-type="bibr" rid="B23">Moldenke 1949</xref>). However, <xref ref-type="bibr" rid="B18">Gentry (2009)</xref> quoted that the bract is triangular, 1–2 mm long. Our examination of the type material deposited in <named-content xmlns:xlink="http://www.w3.org/1999/xlink" content-type="dwc:institutional_code" xlink:title="Herbario de la Universidad Nacional de Colombia" xlink:href="http://grbio.org/institution/universidad-nacional-de-colombia" xlink:type="simple">COL</named-content> confirmed the Gentry´s observation.</p></fn></table-wrap-foot></table-wrap></tp:treatment-sec><ref-list><ref id="B20"><mixed-citation xmlns:xlink="http://www.w3.org/1999/xlink" xlink:type="simple">IUCN Standards and Petitions Committee (<year>2022</year>) 1 Guidelines for Using the IUCN Red List Categories and Criteria.</mixed-citation></ref><ref id="B10"><mixed-citation xmlns:xlink="http://www.w3.org/1999/xlink" xlink:type="simple"><person-group><name name-style="western"><surname>Galindo-T</surname><given-names>R</given-names></name><name name-style="western"><surname>Betancur</surname><given-names>J</given-names></name><name name-style="western"><surname>Cadena-M</surname><given-names>JJ</given-names></name></person-group> (<year>2003</year>) <article-title>Estructura y composición florística de cuatro bosques andinos del santuario de flora y fauna Guanentá-alto río Fonce, Cordillera Oriental colombiana.</article-title><source>Caldalsia</source><volume>25</volume>: <fpage>313</fpage>–<lpage>335</lpage>.</mixed-citation></ref><ref id="B30"><mixed-citation xmlns:xlink="http://www.w3.org/1999/xlink" xlink:type="simple"><person-group><name name-style="western"><surname>Salgado</surname><given-names>J</given-names></name><name name-style="western"><surname>Shurin</surname><given-names>JB</given-names></name><name name-style="western"><surname>Vélez</surname><given-names>MI</given-names></name><name name-style="western"><surname>Link</surname><given-names>A</given-names></name><name name-style="western"><surname>Lopera-Congote</surname><given-names>L</given-names></name><name name-style="western"><surname>González-Arango</surname><given-names>C</given-names></name><name name-style="western"><surname>Jaramillo</surname><given-names>F</given-names></name><name name-style="western"><surname>Åhlén</surname><given-names>I</given-names></name><name name-style="western"><surname>de Luna</surname><given-names>G</given-names></name></person-group> (<year>2022</year>) <article-title>Causes and consequences of recent degradation of the Magdalena River basin, Colombia.</article-title><source>Limnology and Oceanography Letters</source><volume>7</volume>(<issue>6</issue>): <fpage>451</fpage>–<lpage>465</lpage>. <ext-link xlink:href="10.1002/lol2.10272" ext-link-type="doi" xlink:type="simple">https://doi.org/10.1002/lol2.10272</ext-link></mixed-citation></ref><ref id="B27"><mixed-citation xmlns:xlink="http://www.w3.org/1999/xlink" xlink:type="simple"><person-group><name name-style="western"><surname>Restrepo</surname><given-names>IC</given-names></name><name name-style="western"><surname>Aldana</surname><given-names>AM</given-names></name><name name-style="western"><surname>Stevenson</surname><given-names>PR</given-names></name></person-group> (<year>2021</year>) <article-title>Forest dynamics in different scenarios: Selective logging in the middle Magdalena (Colombia).</article-title><source>Sustainable Forestry</source><volume>4</volume>(<issue>2</issue>): <fpage>72</fpage>. <ext-link xlink:href="10.24294/sf.v4i2.1613" ext-link-type="doi" xlink:type="simple">https://doi.org/10.24294/sf.v4i2.1613</ext-link></mixed-citation></ref><ref id="B29"><mixed-citation xmlns:xlink="http://www.w3.org/1999/xlink" xlink:type="simple"><person-group><name name-style="western"><surname>Rivers</surname><given-names>MC</given-names></name><name name-style="western"><surname>Taylor</surname><given-names>L</given-names></name><name name-style="western"><surname>Brummitt</surname><given-names>NA</given-names></name><name name-style="western"><surname>Meagher</surname><given-names>TR</given-names></name><name name-style="western"><surname>Roberts</surname><given-names>DL</given-names></name><name name-style="western"><surname>Lughadha</surname><given-names>EMN</given-names></name></person-group> (<year>2011</year>) How many herbarium specimens are needed to detect threatened species? Biological Conservation 144(10): 2541–2547. <ext-link xlink:href="10.1016/j.biocon.2011.07.014" ext-link-type="doi" xlink:type="simple">https://doi.org/10.1016/j.biocon.2011.07.014</ext-link></mixed-citation></ref><ref id="B34"><mixed-citation xmlns:xlink="http://www.w3.org/1999/xlink" xlink:type="simple"><person-group><name name-style="western"><surname>Verspagen</surname><given-names>N</given-names></name><name name-style="western"><surname>Erkens</surname><given-names>RHJ</given-names></name></person-group> (<year>2022</year>) A method for making Red List assessments with herbarium data and distribution models for species-rich plant taxa: Lessons from the Neotropical genus <italic><tp:taxon-name><tp:taxon-name-part taxon-name-part-type="genus">Guatteria</tp:taxon-name-part></tp:taxon-name></italic> (<tp:taxon-name><tp:taxon-name-part taxon-name-part-type="family">Annonaceae</tp:taxon-name-part></tp:taxon-name>). Plant, People and Planet: 1–11. <ext-link xlink:href="10.1002/ppp3.10309" ext-link-type="doi" xlink:type="simple">https://doi.org/10.1002/ppp3.10309</ext-link></mixed-citation></ref><ref id="B32"><mixed-citation xmlns:xlink="http://www.w3.org/1999/xlink" xlink:type="simple"><person-group><name name-style="western"><surname>Stiles</surname><given-names>F</given-names></name><name name-style="western"><surname>Bohórquez</surname><given-names>CI</given-names></name></person-group> (<year>2000</year>) <article-title>Evaluando el estado de la biodiversidad: El caso de la avifauna de La Serranía De Las Quinchas, Boyacá, Colombia.</article-title><source>Caldasia</source><volume>22</volume>: <fpage>61</fpage>–<lpage>92</lpage>.</mixed-citation></ref><ref id="B4"><mixed-citation xmlns:xlink="http://www.w3.org/1999/xlink" xlink:type="simple"><person-group><name name-style="western"><surname>Bohorquez-Osorio</surname><given-names>AF</given-names></name><name name-style="western"><surname>Ulian</surname><given-names>T</given-names></name><name name-style="western"><surname>Diazgranados</surname><given-names>M</given-names></name></person-group> (<year>2020</year>) Guía de plantas útiles de la Serranía de las Quinchas. Ecología, Economía y Ética, Rutas Turísticas por los Bosques y la Paz. Royal Botanic Gardens, Kew, E3, UK.</mixed-citation></ref><ref id="B23"><mixed-citation xmlns:xlink="http://www.w3.org/1999/xlink" xlink:type="simple"><person-group><name name-style="western"><surname>Moldenke</surname><given-names>HN</given-names></name></person-group> (<year>1949</year>) <article-title>New and Noteworthy Plants VIII.</article-title><source>Phytologia</source><volume>3</volume>: <fpage>106</fpage>–<lpage>121</lpage>. <ext-link xlink:href="10.5962/bhl.part.10091" ext-link-type="doi" xlink:type="simple">https://doi.org/10.5962/bhl.part.10091</ext-link></mixed-citation></ref><ref id="B18"><mixed-citation xmlns:xlink="http://www.w3.org/1999/xlink" xlink:type="simple"><person-group><name name-style="western"><surname>Gentry</surname><given-names>AH</given-names></name></person-group> (<year>2009</year>) <source><tp:taxon-name><tp:taxon-name-part taxon-name-part-type="family">Bignoniaceae</tp:taxon-name-part></tp:taxon-name>. Flora de Colombia No 25. Universidad Nacional de Colombia. Facultad de Ciencias.</source><publisher-name>Instituto de Ciencias Naturales</publisher-name>, <publisher-loc>Bogotá</publisher-loc>, <size units="page">462 pp</size>.</mixed-citation></ref><ref id="B12"><mixed-citation xmlns:xlink="http://www.w3.org/1999/xlink" xlink:type="simple"><person-group><name name-style="western"><surname>Gentry</surname><given-names>AH</given-names></name></person-group> (<year>1977</year>) <article-title><tp:taxon-name><tp:taxon-name-part taxon-name-part-type="family">Bignoniaceae</tp:taxon-name-part></tp:taxon-name>.</article-title> In: <person-group><name name-style="western"><surname>Harling</surname><given-names>GW</given-names></name><name name-style="western"><surname>Sparre</surname><given-names>BB</given-names></name></person-group> (<role>Eds</role>) <issue-title>Flora of Ecuador.</issue-title><source>University of Göteborg &amp; Swedish Museum of Natural History, Göteborg &amp; Stockholm</source>, <fpage>1</fpage>–<lpage>172</lpage>.</mixed-citation></ref><ref id="B14"><mixed-citation xmlns:xlink="http://www.w3.org/1999/xlink" xlink:type="simple"><person-group><name name-style="western"><surname>Gentry</surname><given-names>AH</given-names></name></person-group> (<year>1982a</year>) <article-title><tp:taxon-name><tp:taxon-name-part taxon-name-part-type="family">Bignoniaceae</tp:taxon-name-part></tp:taxon-name>.</article-title> In: <person-group><name name-style="western"><surname>de Febres</surname><given-names>ZL</given-names></name><name name-style="western"><surname>Steyermark</surname><given-names>J</given-names></name></person-group> (<role>Eds</role>) <issue-title>Flora de Venezuela.</issue-title><source>Instituto Nacional de Parques. Dirección de Investigaciones Biológicas, Caracas, Venezuela</source>, <fpage>1</fpage>–<lpage>464</lpage>.</mixed-citation></ref></ref-list></tp:taxon-treatment>
